# Supplementary material for: HIG-Syn: a hypergraph and interaction-aware multigranularity network for predicting synergistic drug combinations
Source: Bioinformatics. 2025 Jul 15;41(Suppl 1):i86–95. doi: 10.1093/bioinformatics/btaf215 (PMC12261487; doi:10.1093/bioinformatics/btaf215)
Supplement: btaf215_Supplementary_Data [file btaf215_supplementary_data.zip]

Archive with 3 entries (2 files):
- btaf215_Supplementary_Data/
- btaf215_Supplementary_Data/Zhang.136.Alt_text_BIOINF-2025-0991.docx
- btaf215_Supplementary_Data/Zhang.136.sup.1.pdf
